# Supplementary material for: Functionalized Au15 nanoclusters as luminescent probes for protein carbonylation detection
Source: Commun Chem. 2021 May 14;4:69. doi: 10.1038/s42004-021-00497-z (PMC9814629; doi:10.1038/s42004-021-00497-z)
Supplement: Supplementary file 2 — Supplementary Data 2 [file 42004_2021_497_MOESM2_ESM.xlsx]

## Sheet: Figure S14
Blot quantification using image lab software
Blot 1
		Ponceau signal	Streptavidin-Alexa 700		Normalization by ponceau
	Blk	12149060	2886243		0.237569
	CTL	11375952	16363095		1.43839
	MCO 3H	10257688	31823388		3.10239
Blot 2
		Ponceau signal	Streptavidin-Alexa 700		Normalization by ponceau
	Blk	13065580	3357942		0.257007
	CTL	9946384	16279710		1.63675
	MCO 3H	9004520	31718991		3.52256
Blot 3
		Ponceau signal	Streptavidin-Alexa 700		Normalization by ponceau
	Blk	11756965	3319386		0.282334
	CTL	10954384	17610657		1.60764
	MCO 3H	9825144	33233640		3.38251
		Mean	SEM
	Blk	0.25897	0.0129596
	CTL	1.56093	0.0618395
	MCO 3H	3.33582	0.123518

## Sheet: Figure S15
Colorimetric assay calculation
	A280	A365	Av. CTL /OX	-CTL -OX	DNP (M)	Prot (M)	Prot (ug/uL)	Bradf	M/mg	nmol/mg
BLK	0	-0.004
CTL 1	0.612	0.004	0.00566667
CTL 2	0.645	0.008
CTL 3	0.603	0.005
OX 1	0.62	0.017	0.0116667
OX 2	0.619	0.005
OX 3	0.622	0.013
CTL DNPH 1	0.709	0.015		0.00933333	4.24242e-07	1.82075e-05	0.260495		1.6286e-09	1.6286
CTL DNPH 2	0.648	0.026		0.0203333	9.24242e-07	1.6641e-05	0.238083		3.88202e-09	3.88202
CTL DNPH 3	0.783	0.012		0.00633333	2.87879e-07	2.01079e-05	0.287683		1.00068e-09	1.00068	2.17044
OX DNPH 1	0.672	0.061		0.0493333	2.24242e-06	1.72573e-05	0.2469		9.0823e-09	9.0823
OX DNPH 2	0.83	0.067		0.0553333	2.51515e-06	2.13148e-05	0.304951		8.24771e-09	8.24771
OX DNPH 3	0.776	0.062		0.0503333	2.28788e-06	1.99281e-05	0.285111		8.02451e-09	8.02451	8.45151
		1mg prot + 10mM DNPH	[DNP]=A/(E.l)				Lyso	38940	M-1.cm-1
								14307	g/mol
		DNP=	M-1.cm-1		22000
		cuve =	cm		1
